# Supplementary material for: Functionally coupled ion channels begin co-assembling at the start of their synthesis
Source: eLife. 2026 Jan 15;14:RP106791. doi: 10.7554/eLife.106791 (PMC12807452; doi:10.7554/eLife.106791)
Supplement: Source code 1. [file elife-106791-code1.zip]

Archive with 1 entries (1 files):
- eLife-VOR-RA-2025-106791/Source code 1.pdf
